# Supplementary material for: More P450s Are Involved in Secondary Metabolite Biosynthesis in Streptomyces Compared to Bacillus, Cyanobacteria, and Mycobacterium
Source: Int J Mol Sci. 2020 Jul 7;21(13):4814. doi: 10.3390/ijms21134814 (PMC7369989; doi:10.3390/ijms21134814)
Supplement: Supplementary file 1 [file ijms-21-04814-s001.zip › Supplementary Information/Supplementary Dataset 3.xlsx]

## Sheet: Sheet1
Species name	CYP1004	CYP1005	CYP1012	CYP1013	CYP1027	CYP1029	CYP102	CYP1031	CYP1035	CYP1036	CYP1037	CYP1038	CYP1039	CYP1041	CYP1042	CYP1043	CYP1044	CYP1045	CYP1046	CYP1047	CYP1048	CYP1050	CYP1051	CYP1053	CYP1054	CYP1055	CYP1056	CYP1057	CYP1058	CYP1059	CYP105	CYP1060	CYP1061	CYP1062	CYP1063	CYP1064	CYP1065	CYP1066	CYP107	CYP108	CYP1095	CYP1112	CYP1113	CYP1115	CYP112	CYP1133	CYP113	CYP1147	CYP1151
Streptomyces sp. Tu6071																															2								7								1
Streptomyces purpureus KA281, ATCC 21405												1																			2			1					3
Streptomyces sp. W007									1										1	1											1								11
Streptomyces sp. TAA486							1																								1								2
Streptomyces lysosuperificus ATCC 31396												1								1																			6									1
Streptomyces sp. PVA 94-07																				1											6								5
Streptomyces sp. SPB78									1																						3								3
Streptomyces canus 299MFChir4.1							1																								2								8								1
Streptomyces sp. FxanaA7		1					1				1	1																			4								9
Streptomyces sulphureus DSM 40104									1																						5								7								1
Streptomyces sp. MspMP-M5	1						1		1																						11					1			12								1
Streptomyces coelicoflavus ZG0656							1																								2								2
Streptomyces pristinaespiralis ATCC 25486		1																																					5								1
Streptomyces sp. LaPpAH-201																				1											3								5
Streptomyces albulus CCRC 11814							1		1																						11	1				1			15
Streptomyces viridochromogenes DSM 40736							2																								2								3								1
Streptomyces sp. LaPpAH-95																			1												3								5
Streptomyces mirabilis YR139					1		2																								3								7
Streptomyces sp. AA1529								1																															7
Streptomyces atratus OK008									1											1											1	1							4
Streptomyces sp. PsTaAH-130							1		1																						8								5								1
Streptomyces sp. CNT318								1																							1								7
Streptomyces sp. CNH099							1									1															2					1			3
Streptomyces sp. CNH287							1					1					1														1								3
Streptomyces sp. MnatMP-M77																			1	1											1								10
Streptomyces zinciresistens K42							1		1																		1				3								5
Streptomyces sp. So1WspMP-so12th									1										1	1											1								5
Streptomyces sp. GXT6																															2								4
Streptomyces roseosporus NRRL 15998									1											1																			5								1
Streptomyces sp. LaPpAH-108							2																								2								4
Streptomyces aurantiacus JA 4570							1	1																							3					1			5								1
Streptomyces hygroscopicus ATCC 53653							2	1	1						1			1													10								13								3
Streptomyces sp. Tu 6176							1		1																						5								7
Streptomyces ghanaensis ATCC 14672							1		1																						4								3			1
Streptomyces sp. KhCrAH-337	2																		1												5								4
Streptomyces sp. LaPpAH-202																				1											3								5
Streptomyces sp. UNC401CLCol							1		1																														3
Streptomyces sp. SirexAA-H									1																						4								3
Streptomyces turgidiscabies Car8					1		1														1										3								4
Streptomyces sp. KhCrAH-40	2																		1												5								4
Streptomyces rimosus rimosus ATCC 10970							1									1				1			1		1						10					1			10
Streptomyces gancidicus BKS 13-15							1		1																						1								6								1
Streptomyces auratus AGR0001							1		1																1						8								11								3
Kitasatospora sp. SolWspMP-SS2h												1																			2								4
Streptomyces sp. NTK 937									1																						2								5
Streptomyces sp. ScaeMP-e48																			1	1											2								6
Streptomyces sp. HmicA12							2																								3								4
Streptomyces griseoaurantiacus M045							1		1																						3								3
Streptomyces afghaniensis 772							1																								4								6				1
Streptomyces sulphureus L180									1		1											1									2								5
Streptomyces sp. KhCrAH-340	2																		1												5								4
Streptomyces sp. C												1																			2								12
Streptomyces violaceusniger SPC6																																							4
Streptomyces sp. HGB0020							2		1																						1								6
Streptomyces sp. CNS615																															1								5
Streptomyces tsukubaensis NRRL 18488							1		1			1																											3
Streptomyces vitaminophilus DSM 41686																															1								5							2
Streptomyces sp. SA3_actG									1																						4								3
Streptomyces bottropensis ATCC 25435		1					1					1																			4								6								1
Streptomyces sp. CNQ865							1																								1					1			2
Streptomyces sp. CNT360									1				1																		1								4								1
Streptomyces sp. 142MFCol3.1							2																								1	1							6
Streptomyces sp. ScaeMP-e122									1	1																					5								6			1
Streptomyces sp. ACT-1 XylebKG-1																			1	1											1								10
Streptomyces sp. TAA204																																							1								1
Streptomyces sp. SPB74									1																						4								3
Streptomyces sp. CNQ329							1									1															1					1			2	1
Streptomyces sp. KhCrAH-244	2																		1												5								4
Streptomyces chartreusis NRRL 12338							2																								2								3
Streptomyces sviceus ATCC 29083							1																								2								7
Streptomyces sp. CcalMP-8W									1										1	1											1								5
Streptomyces sp. SS							1													1											2								3
Streptomyces sp. CNQ766							1																								1					1			2
Streptomyces sp. URHA0041																1	1																						5
Streptomyces sp. CNB091									1										1	1											2								8
Streptomyces flavidovirens DSM 40150		1																													2								5
Streptomyces yeochonensis CN732																1															2								5
Streptomyces viridosporus T7A, ATCC 39115							1		1																						4								3			1
Streptomyces sp. FXJ7.023							1									1															6								6								1
Streptomyces mirabilis OV308							1																								5								10								1
Streptomyces sp. AW19M42									1																						4			1					8
Streptomyces sp. ATexAB-D23																															5								6
Streptomyces sp. BoleA5																				2																			7
Streptomyces sp. AA4							1									1															11								8
Streptomyces sp. CNS654	2								1											1																			9
Streptomyces ipomoeae 91-03							1				1										1										5								9								1
Streptomyces sp. DpondAA-B6									1																						3								5			1
Streptomyces sp. PCS3-D2									1		1																				1								7
Streptomyces sp. PRh5		2		1												1									1						11								16
Streptomyces sp. CNR698																																							5
Amycolatopsis sp. 75iv2, ATCC 39116																															5								5		1
Streptomyces cattleya ATCC 35852		1					1		1			1																			11		1	1					10
Streptomyces sp. WMMB 714											1										1										3								4
Streptomyces scabrisporus DSM 41855									1									1													2								5
Streptomyces sp. Ncost-T6T-1									1											1											1								7								1
Streptomyces sp. CNB632							1																								2					1			3
Streptomyces mobaraensis NBRC 13819																						1									1								8
Streptomyces sp. KhCrAH-43	2																		1												5								4
Streptomyces sp. PsTaAH-124							1		1						1																5								7
Streptomyces sp. Amel2xC10							1																								1								4
Streptomyces griseoflavus Tu4000							1		1																						2								3
Streptomyces sp. CNT372																															1								3
Streptomyces sp. CNS606																															3								2
Streptomyces sp. 303MFCol5.2					1		1					1																			4								4
Streptomyces acidiscabies 84-104							3					2									1										7								10					1
Streptomyces roseosporus NRRL 11379									1											1																			5								1
Streptomyces sp. OspMP-M45									1																						3								5			1
Streptomyces sp. AmelKG-A3									1																						2								6			1
Streptomyces sp. S4							1													1											2								5
Streptomyces sp. SM8																				2											1								4
Streptomyces sp. LaPpAH-199																			1	1											2								7
Streptomyces sp. 140Col2.1E																				1																			5
Streptomyces sp. DvalAA-21									1	1																					5								6
Streptomyces sp. CNT371							1																								1					1			2
Streptomyces somaliensis DSM 40738																															1								2
Streptomyces sp. 351MFTsu5.1							2		1																						2								7
Streptomyces sp. Dva1AA-83									1	1																					5								6
Streptomyces sp. AmelKG-F2B			1	1																		1									1								3
Streptomyces sp. CNT302																															1								5
Streptomyces olindensis DAUFPE 5622							3																								2								4
Streptomyces sp. CNY243							1																								1	1				1			2
Streptomyces sp. AA0539									1																						4								6
Streptomyces atratus OK807									1											1											4								11
Streptomyces sp. CNS335							1																								1					1			2
Streptomyces sp. FxanaC1							1		1																						9					1			4								1
Streptomyces sp. WMMB 322	2						1																								1								2
Streptomyces sp. TOR3209							1																								2								2
Streptomyces sp. AmelKG-E11A									1																						1								6				1
Streptomyces sp. PP-C42																				1											4								4
Streptomyces sp. DpondAA-E10									1	1																					5								6
Streptomyces sp. HPH0547								1																							5								8
Streptomyces sp. DpondAA-A50									1	1																					5								7
Streptomyces sp. TAA040																															1								1
Streptomyces sp. PgraA7																				1																			8
Streptomyces sp. FxanaD5							1		1																														3
Streptomyces sp. LamerLS-316																				1											2								6			1
Streptomyces viridochromogenes Tue57		1					2					1																		1	6								5
Streptomyces sp. GBA 94-10																				1											6								5
Streptomyces sp. CNQ-525							1																								1					1			3	1
Streptomyces sp. SceaMP-e96							1		1						1																12					1			10								2
Streptomyces mirabilis OK461							2																								3	1							8
Streptomyces sp. LaPpAH-185					1		2		1																						5								6								1
Streptomyces exfoliatus DSMZ 41693											1	1								1											2								6
Streptomyces sp. PsTaAH-137							2		1	1																					4								6			1
Streptomyces sp. Ame12xE9							1		1							1															4								7
Streptomyces sp. AmelKG-D3									1										1	1											1								5
Streptomyces prunicolor NBRC 13075							2		1							1															4								11
Streptomyces sp. e14							1		1							1															3								9
Streptomyces sp. CNX435							1																													1			2								1
Streptomyces sp. HCCB10043									1											1																			5								1
Streptomyces sp. JS01											1									1											2								6
Streptomyces chartreusis NRRL 3882		1					1					1																			2								6
Streptomyces sp. CNY228																				1											2								5
Streptomyces sp. Amel2xB2							1																								6								4
Streptomyces sp. LaPpAH-165																			1												3								5
Streptomyces albulus ZPM							1		1																						11	1				1			19								1
Streptomyces albulus NK660							1		1																						12	1				1			15								1
Streptomyces noursei							1		1																						15	1				1			17								1
Streptomyces violaceusniger				1												1										1					13								13
Streptomyces bingchenggensis								1	1	1	1	1	1																		2								8								1
Streptomyces rapamycinicus		1		1												1								1	1						11								18
Streptomyces sp. 769							1		1																						20	1				1			12								1
Streptomyces hygroscopicus subsp. jinggangensis 5008							2		1							1															4	1							9								1
Streptomyces cattleya NRRL 8058 = DSM 46488		1					1		1			1																			11		1	1					10
Streptomyces cattleya NRRL 8057		1					1		1			1																			11		1	1					10
Streptomyces hygroscopicus subsp. jinggangensis TL01							2		1							1															4	1							9								1
Streptomyces avermitilis							2					1																			7								11
Streptomyces collinus							1		1			1																		1	8								7								1
Streptomyces lydicus A02							1					1																			8								9								1
Streptomyces lydicus 103		1					2																								6								12
Streptomyces sp. Mg1							1														1										3								11
Streptomyces leeuwenhoekii							2	1																							6								9								1
Streptomyces pratensis						1			1										1	1											4								4
Streptomyces reticuli							2		1		1	1				1															6								9								1		1
Streptomyces griseus																			1	1											1								10
Streptomyces sp. PAMC 26508						1			1										1	1								1			4								4
Streptomyces sp. SirexAA-E									1	1																					5								6
Streptomyces davawensis		1					2							1															1		1								7								2
Streptomyces cyaneogriseus							2	1																							5								7								1
Streptomyces lincolnensis							2																								3								5	1
Streptomyces pristinaespiralis		1																																					6								2
Streptomyces venezuelae																				1							1				2								6
Streptomyces sp. CFMR 7									1										1	1											1								6
Streptomyces vietnamensis		1				1					1	1								2											3								6
Streptomyces xiamenensis						1			1						1																3								5
Streptomyces coelicolor							1																								2								3
Streptomyces albus J1074																				1											2								5
Streptomyces ambofaciens							1																																5								1
Streptomyces lividans							1																								2								3
Streptomyces scabiei							2														1										2								6
Streptomyces glaucescens		1																																					5								1
Streptomyces albus DSM 41398							1		1																						4								7	2							1
Streptomyces fulvissimus																			1	1											1								7
Streptomyces sp. CNQ-509							1																								3					1			2	1
Streptomyces rubrolavendulae																																							5
Streptomyces clavuligerus							1					1																			5				1	1	1	1	14	1					1
Streptomyces griseochromogenes							4		1			1								1											2	1							9								1
Streptomyces sp. S10(2016)							2																								1								2				1				1
Streptomyces globisporus									1											1											1								6
Streptomyces sp. CdTB01							1																								1								5
Streptomyces parvulus							1																								3								4								1
Streptomyces sp. SAT1							1																								2								5
Streptomyces sp. 4F							1		1							1															2								3
[truncated: 204 more columns]
